# Supplementary material for: Exploring Pediococcus sp. M21F004 for Biocontrol of Bacterial and Fungal Phytopathogens
Source: Mar Drugs. 2024 Nov 28;22(12):534. doi: 10.3390/md22120534 (PMC11676420; doi:10.3390/md22120534)
Supplement: Supplementary file 1 [file marinedrugs-22-00534-s001.zip]

Archive with 1 entries (1 files):
- marinedrugs-3305323-supplementary.pdf
